# Supplementary material for: Logging identification and prediction of diagenetic facies in the first member of Dainan formation, Southern Gaoyou Sag, Subei Basin, China
Source: Sci Rep. 2026 Jan 9;16:4898. doi: 10.1038/s41598-026-35613-3 (PMC12873165; doi:10.1038/s41598-026-35613-3)
Supplement: Supplementary file 1 — Supplementary Material 1 [file 41598_2026_35613_MOESM1_ESM.zip]

Archive with 3 entries (2 files):
- Supplementary File/
- Supplementary File/figure 2 data Porosity and permeability.xlsx
- Supplementary File/Figure 3 data Triangle diagram.xlsx
