# Supplementary material for: Logging identification and prediction of diagenetic facies in the first member of Dainan formation, Southern Gaoyou Sag, Subei Basin, China
Source: Sci Rep. 2026 Jan 9;16:4898. doi: 10.1038/s41598-026-35613-3 (PMC12873165; doi:10.1038/s41598-026-35613-3)
Supplement: Supplementary file 1 — Supplementary Material 1 [file 41598_2026_35613_MOESM1_ESM.zip › Supplementary File/figure 2 data Porosity and permeability.xlsx]

## Sheet: Sheet1
wellname	stratigraphic	depth	porosity	permeability
c34	E2D12	2797.75	14	1.761
c34	E2D12	2794.5	15.3	36.64
c34	E2D12	2794.75	17.5	137.8
c34	E2D12	3127.38	3.12	0.073
c34	E2D12	3121.62	4.13	0.083
c34	E2D12	3795.5	2.5	0.027
c34	E2D12	3796.38	7.5	0.181
c34	E2D12	3795	7.7	0.126
c34	E2D12	3796.12	7.8	0.135
c34	E2D12	3794.62	8.2	0.138
c34	E2D12	3794.25	8.4	0.146
c34	E2D12	3794.88	8.4	0.09
c34	E2D12	3796.62	8.6	0.24
c34	E2D12	3793.62	9.1	0.195
c34	E2D12	3794	9.1	0.178
c34	E2D12	3794.5	9.1	0.164
c34	E2D12	3793.12	9.5	0.222
c34	E2D12	3793.5	9.9	0.183
c34	E2D12	3794.12	9.9	0.171
c34	E2D12	3792.75	10.2	0.14
c34	E2D12	3793.25	10.3	0.234
c34	E2D12	3792.88	10.4	0.216
CX65	E2D12	3364.12	11.3	1.1
CX65	E2D12	3364.25	11.8	1.72
CX65	E2D12	3364.62	12.6	1.49
CX65	E2D12	3364.38	12.8	4.31
CX65	E2D12	3363	13	1.57
CX65	E2D12	3363.12	13	1.71
CX65	E2D12	3363.5	13.3	2.38
CX65	E2D12	3363.25	13.5	2.33
F126-2	E2D12	3663.12	9.25	1.535
F54	E2D12	2990	8.9	0.999
F54	E2D12	2988.5	9.6	0.999
F54	E2D12	2990.38	9.8	0.999
F54	E2D12	2978.12	10	0.999
F54	E2D12	2999.62	10.3	6.8
F54	E2D12	2995.62	10.4	5
F54	E2D12	2978.62	10.5	2.8
F54	E2D12	2985.75	10.8	1.8
F54	E2D12	2995.75	10.8	7
F54	E2D12	3004.62	11.6	0.999
F54	E2D12	3005.75	11.6	6.9
F54	E2D12	3012.75	11.8	4.9
F54	E2D12	3012.62	11.9	4.8
F54	E2D12	2995.88	12	15.4
F54	E2D12	2997.25	12.3	22.8
F54	E2D12	2992.25	12.4	5.5
F54	E2D12	2996.38	12.4	19.2
F54	E2D12	2997.12	12.4	31.3
F54	E2D12	2992	12.5	6.2
F54	E2D12	2996.88	12.5	23.9
F54	E2D12	2987.62	12.6	17.8
F54	E2D12	2997.5	12.6	27.9
F54	E2D12	2996.62	12.7	26.2
F54	E2D12	2981.12	12.8	8.7
F54	E2D12	2997.75	12.8	25.6
F54	E2D12	2985.88	12.9	2.4
F54	E2D12	2989.62	12.9	23.3
F54	E2D12	2995.5	12.9	20.2
F54	E2D12	3005	12.9	16.4
F54	E2D12	2979.38	13.1	14.7
F54	E2D12	2994.38	13.1	2.3
F54	E2D12	2996.5	13.1	38.3
F54	E2D12	3066.25	13.1	28.5
F54	E2D12	2979.62	13.2	30.5
F54	E2D12	2995.12	13.2	8.9
F54	E2D12	3066.12	13.2	1.9
F54	E2D12	2979	13.3	13.9
F54	E2D12	2994.62	13.3	31
F54	E2D12	3067.12	13.5	43.1
F54	E2D12	3067.5	13.5	37.1
F54	E2D12	2977.88	13.6	18.4
F54	E2D12	2986.5	13.6	13.5
F54	E2D12	2989.25	13.6	51.7
F54	E2D12	2994.75	13.6	45.5
F54	E2D12	2994.88	13.6	44.7
F54	E2D12	2980.25	13.7	22.2
F54	E2D12	2990.5	13.7	13.8
F54	E2D12	2978.88	13.8	19.3
F54	E2D12	2991.88	13.8	15.1
F54	E2D12	3006.38	13.8	51.6
F54	E2D12	3067.88	13.8	53.4
F54	E2D12	2978	14	15.9
F54	E2D12	2981	14.1	25.6
F54	E2D12	2988.38	14.1	15.1
F54	E2D12	2980.5	14.2	25.4
F54	E2D12	2986.38	14.2	21.4
F54	E2D12	3006.25	14.2	24.7
F54	E2D12	2979.75	14.4	49.1
F54	E2D12	2988.12	14.4	28.1
F54	E2D12	2998.38	14.4	57.7
F54	E2D12	3005.38	14.4	64
F54	E2D12	2998.5	14.5	49.2
F54	E2D12	2986.25	14.6	29.5
F54	E2D12	2986.88	14.6	27.7
F54	E2D12	2981.25	14.7	39.6
F54	E2D12	2987.88	14.7	51.2
F54	E2D12	2991.62	14.8	19.3
F54	E2D12	2987	15	66.4
F54	E2D12	2981.5	15.1	67.1
F54	E2D12	2991.5	15.1	30.8
F54	E2D12	2993.75	15.1	44.2
F54	E2D12	2998.75	15.1	54.6
F54	E2D12	3067	15.1	58
F54	E2D12	2979.5	15.6	87.9
F54	E2D12	2986.12	15.6	134.4
F54	E2D12	3000.12	16	152.1
F54	E2D12	2999	16.1	124.3
F54	E2D12	2998.88	16.2	68.3
F54	E2D12	2979.88	16.3	130.1
F54	E2D12	2999.38	16.3	139.6
F54	E2D12	2999.88	16.3	127.9
F54	E2D12	2999.75	16.4	144
F54	E2D12	2990.25	16.7	175.5
F55	E2D12	3214.75	7.6	1.1
F55	E2D12	3215.12	8.1	0.999
F55	E2D12	3215.25	8.6	2
F55	E2D12	3188.25	8.9	0.999
F55	E2D12	3215.38	9.2	1.6
F55	E2D12	3205.25	11.4	4.1
F55	E2D12	3215.75	11.4	3.7
F55	E2D12	3207	11.9	7.6
F55	E2D12	3185.75	12.5	7.9
F55	E2D12	3185.25	12.9	5.2
F55	E2D12	3184.88	13	8.6
F55	E2D12	3185.38	13	3.8
F55	E2D12	3182.62	13.2	9.4
F55	E2D12	3184.5	13.2	5.3
F83-5	E2D12	3118.75	3.3	0.061
F83-5	E2D12	3303	3.7	0.047
F83-5	E2D12	3299.25	6.9	0.118
F83-5	E2D12	3298.5	7.4	0.17
F83-5	E2D12	3298.62	7.8	0.183
F83-5	E2D12	3298.88	8.3	0.176
F83-5	E2D12	3300.38	8.6	0.537
F83-5	E2D12	3299.62	10.2	0.674
F83-5	E2D12	3299.88	10.4	4.2
F83-5	E2D12	3297.88	10.6	1.72
F83-5	E2D12	3300.12	11.1	5.08
F83-5	E2D12	3298.25	12.6	7.98
F83-5	E2D12	3300.75	12.6	13.6
F83-5	E2D12	3301.25	12.6	17.3
F83-5	E2D12	3301.38	13.4	23.3
F83-5	E2D12	3301.75	13.5	18.7
F83-5	E2D12	3112.5	13.6	1.36
F83-5	E2D12	3003.75	13.8	18.8
F83-5	E2D12	3000.88	14.1	2.46
F83-5	E2D12	3112.12	14.4	11.6
F83-5	E2D12	3112.75	15	68.1
F83-5	E2D12	3112.38	15.2	12.4
F83-5	E2D12	3113.38	16.2	135
F83-5	E2D12	3113.5	16.5	38.4
F83-5	E2D12	3113.75	16.5	38.4
F83-5	E2D12	3114.25	16.7	62.7
F83-5	E2D12	3117.75	16.7	73.7
F83-5	E2D12	3115.88	16.8	104
F83-5	E2D12	3115	16.9	64.4
F83-5	E2D12	3116.62	17.1	109
F83-5	E2D12	3117.38	17.2	121
F83-5	E2D12	3115.38	17.4	94.8
F83-5	E2D12	3115.62	17.5	97
F83-5	E2D12	3114.62	17.6	111
F83-5	E2D12	3116.38	17.6	109
F83-5	E2D12	3116.88	17.7	151
FX126	E2D12	3205.5	9.1	0.289
FX126	E2D12	3207.38	10.3	0.545
FX126	E2D12	3206.62	10.8	14.5
FX126	E2D12	3205.62	11.7	11.4
FX126	E2D12	3205.88	11.8	20.3
FX126	E2D12	3206	12.2	9.84
FX126	E2D12	3199.5	12.7	4.17
FX126	E2D12	3199.88	12.7	2.86
FX126	E2D12	3202.38	12.7	7.23
FX126	E2D12	3202.25	13.2	8.88
FX126	E2D12	3202.62	13.6	19.4
FX126	E2D12	3202.88	13.9	22
FX126	E2D12	3203.25	14.4	44.6
FX126	E2D12	3203	14.5	26.6
FX126	E2D12	3203.12	14.5	26.6
FX126	E2D12	3201.62	14.7	29.4
FX126	E2D12	3200	15.1	40.5
FX126	E2D12	3200.38	15.1	14.7
FX126	E2D12	3203.38	15.3	27.5
FX126	E2D12	3202.12	15.5	29.3
FX126	E2D12	3200.88	16.2	65.3
FX126	E2D12	3200.62	16.3	89.4
FX126	E2D12	3201	16.3	68.4
FX126	E2D12	3201.88	16.3	92.9
FX126	E2D12	3201.38	16.4	56
FX126	E2D12	3200.75	17	118
FX126	E2D12	3201.25	17	130
FX127	E2D12	3540.88	6.1	0.171
FX127	E2D12	3542.62	7	0.104
FX127	E2D12	3540.5	7.8	0.127
FX127	E2D12	3542.25	8.4	0.172
FX127	E2D12	3539.5	10.7	0.239
FX127	E2D12	3539.88	11	0.739
FX127	E2D12	3541.88	11.3	0.529
FX127	E2D12	3540.25	12.2	0.606
X101X	E2D12	3434.25	12.5	3.09
X101X	E2D12	3433.12	12.8	2.91
X101X	E2D12	3432.5	13.1	12.7
X15-1	E2D12	3745.25	8.9	0.457
X15-1	E2D12	3745.75	9.1	0.362
X15-1	E2D12	3743.5	9.7	0.338
X15-1	E2D12	3744.38	10.2	0.647
X15-1	E2D12	3745.5	10.2	0.561
X15-1	E2D12	3747.5	11.1	6.14
X15-1	E2D12	3748.88	11.4	5.81
X15-1	E2D12	3748.75	11.5	3.82
X15-1	E2D12	3746.5	11.7	6.87
X15-1	E2D12	3747.75	11.9	9.2
X15-1	E2D12	3748.12	11.9	2.76
X15-1	E2D12	3750.38	12.1	4.58
X15-1	E2D12	3746.88	12.3	7.36
X15-1	E2D12	3750	12.3	4.56
Z164	E2D12	2565.12	11.8	1.1
