# Supplementary material for: Logging identification and prediction of diagenetic facies in the first member of Dainan formation, Southern Gaoyou Sag, Subei Basin, China
Source: Sci Rep. 2026 Jan 9;16:4898. doi: 10.1038/s41598-026-35613-3 (PMC12873165; doi:10.1038/s41598-026-35613-3)
Supplement: Supplementary file 1 — Supplementary Material 1 [file 41598_2026_35613_MOESM1_ESM.zip › Supplementary File/Figure 3 data Triangle diagram.xlsx]

## Sheet: Sheet1
Quartz	feldspar	lithic fragments
54.5	23.5	22
59.1	17	23.8
60	16.5	23.6
54.1	23	22.9
54	22.2	23.8
67	18	15
63	20	17
65	17	18
65	17	18
65	19	16
63	20	17
65	21	14
66	18	16
63	23	14
65	22	13
65	18	17
62	20	18
61	21	18
59	22	19
61	22	17
59	22	19
68	18	14
65	19	16
66	18	16
65	20	15
65	19	16
60	22	18
65	19	16
61.2	6.7	32.1
61.1	11.1	27.8
48.7	13.4	37.9
51.8	7.7	40.5
45.4	8.3	46.3
61.5	20.5	18
57	9.7	33.3
64.8	17.3	17.9
38.9	7.9	53.2
66.7	17	16.3
42.6	13.8	43.6
58	22	20
65	17	18
65	17.2	17.8
59.4	18.9	21.7
61.1	16.8	22.1
64.3	14.9	20.8
58.4	15.3	26.3
61.6	16.5	21.9
60.1	18.1	21.8
61.5	17.3	21.2
38	16	46
59	17	24
39	18	43
35	20	45
52.3	22.9	24.8
64.7	16	19.3
52.5	19.5	28
54	18.6	27.4
57.1	17.7	25.2
60	19	21
60	21	19
60	19	21
65	19	16
52.3	22.9	24.8
57.1	17.7	25.2
60	21	19
64.7	16	19.3
52.5	19.5	28
54	18.6	27.4
60	19	21
60	19	21
65	19	16
68	17	15
67	17	16
69	16	15
66	18	16
58	19	23
60	18	22
61	18	21
62	18	20
63	20	17
65	19	16
66	18	16
67	17	16
62	21	17
64	19	17
60	22	18
63	20	17
68	17	15
67	17	16
58	20	22
61	19	20
61	19	20
47	13	40
41	22	37
62	20	18
60	22	18
62	20	18
65	18	17
64	14	22
64	16	20
63	18	19
61	19	20
62	18	20
58	20	22
60	19	21
63	15	22
64	17	19
65	18	17
65	19	16
62	20	18
65	15	20
55	12	33
50	10	40
50	15	35
53	14	33
60	19	21
63	17	20
62	21	17
60	17	23
68	15	17
66	16	18
58	20	22
60	17	23
70	18	12
65	19	16
65	21	14
63	20	17
63	21	16
60	23	17
69	17	14
70	16	14
69	16	15
68	17	15
67	19	14
60.2	24.3	15.5
60.6	25.3	14.1
59.4	25	15.6
64.2	24.2	11.6
66.2	24.6	9.2
64.9	23	12.1
84.6	12.6	2.8
68.5	24.1	7.4
55	25	20
57	22	21
56	21	23
60	21	19
60	18	22
60	17	23
58	24	18
53	27	20
55	24	21
56	23	21
54	22	24
52	23	25
51	19	30
45	25	30
50	20	30
53	22	25
55.3	23.4	21.3
50.5	27.4	22.1
62.8	23.6	13.6
71	20	9
65.4	22	12.6
71.1	15.1	13.8
66.3	21	12.7
71.1	17	11.9
67.4	21.4	11.2
66.3	18.8	14.9
70.8	18.2	11
70.7	19	10.3
69.5	19.3	11.2
69.7	17.6	12.7
66	21.6	12.4
70.7	17.4	11.9
50.3	14.5	35.2
67.3	18.1	14.6
69.2	20.6	10.2
68.5	15.2	16.3
65.1	18	16.9
60.8	23.4	15.8
65.6	21	13.4
68	19	13
66.2	22.2	11.6
44.9	27.1	28
54.9	23.2	21.9
49.1	25.9	25
50.8	27	22.2
66	19	15
59	23	18
49	34.6	16.4
55.8	28.2	16
45.9	23.6	30.5
50	21	29
55.5	23.7	20.8
53	27	20
50	26.4	23.6
47.4	32	20.6
56.9	22.7	20.4
60.3	23.4	16.3
59.8	19.6	20.6
50	28.5	21.5
64	20	16
61	17.8	21.2
51.6	26.6	21.8
64	21	15
62	20	18
65	19	16
61	22	17
64	19	17
63	21	16
63	21	16
61	22	17
63	21	16
62	21	17
63	23	14
63	19	18
62	21	17
63	20	17
62	21	17
62	21	17
60	23	17
64	21	15
63	20	17
66	20	14
70	16	14
67	19	14
64	19	17
65	19	16
62	21	17
60	22	18
61	22	17
63	21	16
66	18	16
65	19	16
64	19	17
68	17	15
67	17	16
68	19	13
65	19	16
67	17	16
69	17	14
66	19	15
65	18	17
67	18	15
68	17	15
52	23	25
56	21	23
62	17	21
62	17	21
61	19	20
61.1	19.8	19.1
75	16	9
68.4	19	12.6
67	20	13
60	17	23
62	16	22
60	17	23
59	17	24
63	16	21
60	16	24
63	15	22
63	15	22
62	20	18
60	19	21
60	22	18
63	19	18
65	19	16
62	20	18
60	21	19
58	19	23
60	18	22
57	20	23
58	20	22
57	22	21
58	23	19
59	23	18
57	22	21
70	17	13
67	19	14
69	17	14
68	19	13
67	19	14
70	17	13
67	18	15
74	15	11
69	17	14
58.2	24.1	17.7
60.6	21.1	18.3
51.7	25.2	23.1
54.6	26.2	19.2
55	26.8	18.2
56.9	25.4	17.7
56.9	25.4	17.7
61	23	16
65	20	15
51	25.5	23.5
52.9	25.9	21.2
50	23.1	26.9
57.6	21.9	20.5
51	23	26
49.5	24.7	25.8
58	26.9	15.1
64.1	24.6	11.3
